# Supplementary material for: Biology of the mRNA Splicing Machinery and Its Dysregulation in Cancer Providing Therapeutic Opportunities
Source: Int J Mol Sci. 2021 May 12;22(10):5110. doi: 10.3390/ijms22105110 (PMC8150589; doi:10.3390/ijms22105110)
Supplement: Supplementary file 1 [file ijms-22-05110-s001.zip]

Archive with 1 entries (1 files):
- ijms-1192958-supplementary.pdf
